# Supplementary material for: Ru-Controlled Thymine Tautomerization Frozen by a k1(O)-, k2(N,O)-Metallacycle: An Experimental and Theoretical Approach
Source: Molecules. 2023 May 9;28(10):3983. doi: 10.3390/molecules28103983 (PMC10223689; doi:10.3390/molecules28103983)
Supplement: Supplementary file 1 [file molecules-28-03983-s001.zip]

Archive with 1 entries (1 files):
- molecules-2349016-supplementary.pdf
